# Supplementary material for: Optimizing endpoints in early phase clinical trials of acute respiratory distress syndrome
Source: Am J Respir Crit Care Med. 2026 May 12;212(8):1702–9. doi: 10.1093/ajrccm/aamag238 (PMC13424680; doi:10.1093/ajrccm/aamag238)
Supplement: aamag238_Supplementary_Data [file aamag238_supplementary_data.zip]

Archive with 5 entries (5 files):
- AB_coi_disclosure.docx
- Bram_coi_disclosure.docx
- coi_disclosure_DFM.docx
- coi_disclosure_Goligher.docx
- coi_disclosure_RG.docx
